# Supplementary material for: Unveiling Wound Healing Properties of Biostimulated Walnut Kernel Extracts via Epithelial Mesenchymal Transition: Switching a Nutritional Matrix into a Therapeutic Remedy
Source: Antioxidants (Basel). 2025 Sep 2;14(9):1079. doi: 10.3390/antiox14091079 (PMC12466580; doi:10.3390/antiox14091079)
Supplement: Supplementary file 1 [file antioxidants-14-01079-s001.zip]

Archive with 1 entries (1 files):
- antioxidants-3829906-supplementary.pdf
